# Supplementary material for: Paramutation-like Epigenetic Conversion by piRNA at the Telomere of Drosophila virilis
Source: Biology (Basel). 2022 Oct 9;11(10):1480. doi: 10.3390/biology11101480 (PMC9598792; doi:10.3390/biology11101480)
Supplement: Supplementary file 1 [file biology-11-01480-s001.zip]

Archive with 2 entries (2 files):
- SupplementalDocument S1.pdf
- SupplementalDocument S2.refTElib_01_25_2022.fasta.pdf
